# Supplementary material for: Temporal dynamics of the early immune response following Mycobacterium bovis infection of cattle
Source: Sci Rep. 2024 Jan 31;14:2600. doi: 10.1038/s41598-024-52314-x (PMC10831113; doi:10.1038/s41598-024-52314-x)
Supplement: Supplementary file 2 — Supplementary Tables. [file 41598_2024_52314_MOESM2_ESM.xlsx]

## Sheet: Table S1
			Cell-mediated Immune response																																														Serology
			ΔOD values									mm			ΔOD values									mm			ΔOD values									mm			ΔOD values
	ID	Wks	0	1	2	3	4	5	6	7	8	ST	9		0	1	2	3	4	5	6	7	8	SIT	9		0	1	2	3	4	5	6	7	8	CCT	9		0	1	2	3	4	5	6	7	8	9
	1632	PPD-A	0.18	0.076	0.153	0.427	0.961	0.242	0.346	0.3	0.374	3		PPD-B	0.092	0.103	0.341	4.468	4.593	5.07	4.042	3.904	3.934	18		B-A	-0.088	0.027	0.188	4.041	3.632	4.828	3.696	3.604	3.56	15		DST-P	0	0.044	0.123	4.29	4.37	4.318	3.913	3.628	3.695		IDEXX
	1634		0.098	0.158	0.116	2.632	2.89	1.05	1.355	1.28	0.728	0			0.128	0.203	0.34	4.433	6	4.343	4.246	4.401	4.132	15			0.03	0.045	0.224	1.801	3.11	3.293	2.891	3.121	3.404	15			-0.035	0.011	-0.05	3.68	4.329	4.561	4.242	3.988	4.171
	1637		0.082	0.346	0.286	4.25	3.803	3.917	4.119	3.611	2.93	2			0.106	0.468	0.49	4.292	4.371	6	4.371	4.205	4.343	9			0.024	0.122	0.204	0.042	0.568	2.083	0.252	0.594	1.413	7			-0.031	-0.118	-0.139	3.944	4.444	4.839	4.38	3.937	3.986
	1638		0.197	0.355	0.277	2.62	1.701	0.917	0.895	0.671	1.308	6			0.148	0.319	0.368	4.506	6	4.593	4.547	4.246	4.343	32			-0.049	-0.036	0.091	1.886	4.299	3.676	3.652	3.575	3.035	26			-0.1	-0.07	-0.06	3.945	4.49	4.215	4.257	3.94	4.025
	1640		0.126	0.189	0.14	3.013	0.62	0.473	0.384	0.455	0.238	10			0.147	0.178	0.484	4.292	4.433	3.831	3.799	2.689	2.599	12			0.021	-0.011	0.344	1.279	3.813	3.358	3.415	2.234	2.361	2			0.01	-0.087	-0.022	3.571	3.887	2.003	2.107	1.173	1.164
	1642		0.097	0.233	0.21	3.564	3.235	2.896	2.45	2.326	2.396	0			0.089	0.167	0.581	4.225	4.644	4.702	4.371	4.246	4.07	16			-0.008	-0.066	0.371	0.661	1.409	1.806	1.921	1.92	1.674	16			-0.027	-0.056	0.079	4.049	3.569	3.064	3.207	2.883	3.385
	1646		0.083	0.102	0.084	3.124	3.606	2.559	1.416	1.799	0.87	2			0.093	0.139	0.149	4.343	6	4.644	4.269	4.317	4.343	12			0.01	0.037	0.065	1.219	2.394	2.085	2.853	2.518	3.473	10			0.092	0.085	-0.034	3.823	4.509	5.848	4.019	3.813	4.213
	1660		0.068	0.154	0.108	1.897	1.829	1.009	1.06	0.777	0.966	5			0.067	0.096	0.17	4.167	4.769	4.269	4.167	4.269	4.085	15			-0.001	-0.058	0.062	2.27	2.94	3.26	3.107	3.492	3.119	10			0.091	0.001	0.033	4.104	4.406	4.122	4.062	3.715	3.852
	Table S1. A summay of all cell-mediated (IGRA and skin test) and serology tests conducted. IGRA was conducted at weekly intervals up to week 8 post-challenge. Skin test (ST) was conducted at week 8. Single intradermal tuberculin (SIT; PPD-B) test and comparative cervial intradermal tuberculin test (CCT; B-A) results are also shown. Antigens used for stimulation in IGRA were PPD-A, PPD-B and DST-P…
[truncated: 37 more columns]

## Sheet: Table S2
	Pilot experiment	Week post-infection
		Pre	1	2	3	4	5	6	7	8	9	10	11	12	13
	Infection		X
	Immunology
	IGRA	X		X		X				X			X		X
	Serology	X	X	X	X	X	X	X	X	X	X	X	X	X	X
	Skin Test													X
	Microbiology
	Nasal swabs	X	X	X	X	X	X	X	X	X	X	X	X	X	X
	Faecal Samples	X	X	X	X	X	X	X	X	X	X	X	X	X	X
	Necropsy														X
	Table S2. Overview of sampling schedules for Immunology and Microbiology in the pilot experiment. Pilot experiment was 13 weeks long with animals infected at week 1, skin tested at week 12 and necropsied at week 13.

## Sheet: Table S3
		Cell-mediated Immune response
			ΔOD values												mm	ΔOD values		ΔOD values												mm	ΔOD values		ΔOD values												mm	ΔOD values		ΔOD values
	ID	Wks	0	1	2	3	4	5	6	7	8	9	10	11	12 - ST	13		0	1	2	3	4	5	6	7	8	9	10	11	12 - ST	13		0	1	2	3	4	5	6	7	8	9	10	11	12 - ST	13		0	1
	1066	PPD-A	1.591		4.216		3.902				1.695			2.638	0	1.372	PPD-B	0.501		4.195		5.44				3.613			4.378	21	3.689	B-A	-1.09		-0.021		1.538				1.918			1.74	21	2.317	DST-F	0.015
	1068		0.152		0.703		1.076				0.643			1.749	3	3.344		0.114		1.149		3.612				2.663			4.212	11	4.552		-0.039		0.446		2.536				2.02			2.464	8	1.209		0.001
	1073		0.004		2.308		4.267				0.787			4.912	4	4.765		0.006		4.184		4.65				3.511			5.429	18	4.649		0.002		1.876		0.383				2.724			0.518	14	-0.115		0.004
	1078		0.092		4.069		1.689				0.758			1.549	8	3.986		0.076		2.922		3.228				4.088			4.041	34	4.035		-0.016		-1.147		1.54				3.33			2.493	26	0.049		0.001
	Table S3. A summay of all cell-mediated (IGRA and skin test) and serology tests conducted. IGRA was conducted at weeks 9, 2, 4, 8, 11 and 13 post-challenge. Skin test (ST) was conducted at week 12. Single intradermal tuberculin (SIT; PPD-B) test and comparative intradermal tuberculin (CCT; B-A) test results are also shown. Antigens used for stimulation in IGRA were PPD-A, PPD-B and DST-F. Serum w…
[truncated: 59 more columns]
